# Supplementary material for: Role of pericyte‐derived SENP1 in neuronal injury after brain ischemia
Source: CNS Neurosci Ther. 2020 Jun 4;26(8):815–28. doi: 10.1111/cns.13398 (PMC7366739; doi:10.1111/cns.13398)
Supplement: Supplementary file 6 — Table S1 [file CNS-26-815-s006.xlsx]

## Sheet: Table 1
Table S1. Mean, s.e.m. and statistical analyses for data presented in Figures 2-6.
FIGURE NUMBER		NORMALITY TEST	TEST USED	n		DESCRIPTIVE STATS (AVERAGE, VARIANCE)	P VALUE	DEGREES OF FREEDOM & F/t/z/R/ETC VALUE
Figure			WHICH TEST?	EXACT VALUE	DEFINED?	REPORTED?	EXACT VALUE	VALUE
2D	=DISPIMG("1586363142(1)",1)	un-passed	unpaired two-tailed t-test (Kolmogorov-Smirnov test)	4,3	mice	error bars are mean +/- SEM	P = 0.8857
2E	=DISPIMG("1586363248(1)",1)	un-passed	unpaired two-tailed t-test (Kolmogorov-Smirnov test)	14,17	mice	error bars are mean +/- SEM	P = 0.8068
2F	=DISPIMG("1586363313(1)",1)	Shapiro-Wilk normality test (passed)	unpaired two-tailed Student’s t-test	14,17	mice	error bars are mean +/- SEM	P = 0.9156	F (13, 16) = 1.846
2G	=DISPIMG("1586363334(1)",1)	KS normality test (passed)	unpaired two-tailed Student’s t-test	14,17	mice	error bars are mean +/- SEM	P = 0.2254	F (13, 16) = 2.006
2I	=DISPIMG("1586363394(1)",1)	un-passed	unpaired two-tailed t-test (Kolmogorov-Smirnov test)	166, 217	mice	error bars are mean +/- SEM	P = 0.0609
2J	=DISPIMG("1586363432(1)",1)	un-passed	unpaired two-tailed t-test (Kolmogorov-Smirnov test)	166, 217	mice	error bars are mean +/- SEM	P = 0.0666
2K	=DISPIMG("1586363465(1)",1)	un-passed	unpaired two-tailed t-test (Kolmogorov-Smirnov test)	166, 217	mice	error bars are mean +/- SEM	P = 0.1017
3C	=DISPIMG("1586439864(1)",1)	D'Agostino & Pearson omnibus normality test (passed)	unpaired two-tailed Student’s t-test	8,8	mice	error bars are mean +/- SEM	P = 0.0310	F (7, 7) = 4.603
3E	=DISPIMG("1586363864(1)",1)	Shapiro-Wilk normality test (passed)	unpaired two-tailed Student’s t-test	3,3	mice	error bars are mean +/- SEM	P = 0.0024	F (2, 2) = 1.895
3F	=DISPIMG("1586363977(1)",1)	un-passed	unpaired two-tailed t-test (Kolmogorov-Smirnov test)	14,17	mice	error bars are mean +/- SEM	P = 0.0331
3G	=DISPIMG("1586364066(1)",1)	Shapiro-Wilk normality test (passed)	unpaired two-tailed Student’s t-test	14,17	mice	error bars are mean +/- SEM	P = 0.6599	F (16, 13) = 2.395
3H	=DISPIMG("1586364157(1)",1)	D'Agostino & Pearson omnibus normality test (passed)	unpaired two-tailed Student’s t-test	14,17	mice	error bars are mean +/- SEM	P = 0.5719	F (16, 13) = 4.102
4D	=DISPIMG("1586364896(1)",1)	Shapiro-Wilk normality test (passed)	one-way ANOVA followed by a Tukey's post-hoc Multiple Comparison Test	4,4,4,4	mice	error bars are mean +/- SEM	A vs D: P = 0.0015 B vs D: P = 0.0195	F (3, 12) = 10.35
4E	=DISPIMG("1586364927(1)",1)	Shapiro-Wilk normality test (passed)	one-way ANOVA followed by a Tukey's post-hoc Multiple Comparison Test	4,4,4,4	mice	error bars are mean +/- SEM	A vs D: P = 0.0032 B vs D: P = 0.0403	F (3, 12) = 8.700
5C	=DISPIMG("1586365986(1)",1)	un-passed	unpaired two-tailed t-test (Kolmogorov-Smirnov test)	6,6,6,6	experiments	error bars are mean +/- SEM	A vs D: P = 0.0022 C vs D: P = 0.0260
5D	=DISPIMG("1586366012(1)",1)	Shapiro-Wilk normality test (passed)	one-way ANOVA followed by a Tukey's post-hoc Multiple Comparison Test	6,6,6,6	experiments	error bars are mean +/- SEM	A vs D: P = 0.0002 C vs D: P = 0.0121	F (3, 20) = 10.67
5E	=DISPIMG("1586366037(1)",1)	Shapiro-Wilk normality test (passed)	one-way ANOVA followed by a Tukey's post-hoc Multiple Comparison Test	5,5,5,5	experiments	error bars are mean +/- SEM	A vs B: P = 0.0023 A vs D: P = 0.0041 C vs D: P = 0.0078	F (3, 16) = 11.23
5H	=DISPIMG("1586366158(1)",1)	Shapiro-Wilk normality test (passed)	one-way ANOVA followed by a Tukey's post-hoc Multiple Comparison Test	3,3,3,3	experiments	error bars are mean +/- SEM	A vs D: P < 0.0001 A vs D: P < 0.0001 C vs D: P < 0.0001 B vs D: P = 0.0478	F (3, 8) = 104.8
6B	=DISPIMG("1586366402(1)",1)	D'Agostino & Pearson omnibus normality test (passed)	one-way ANOVA followed by a Tukey's post-hoc Multiple Comparison Test	8,8,8,8	experiments	error bars are mean +/- SEM	after HBSS: A vs C: P = 0.0093 A vs D: P < 0.0001 C vs D: P = 0.0095	before HBSS: F (3, 28) = 0.7888 after HBSS: F (3, 28) = 17.98
6C	=DISPIMG("1586366453(1)",1)	un-passed	Kruskal-Wallis test	8,8,8,8	experiments	error bars are mean +/- SEM	15 min: A vs D: P = 0.0002 30 min: A vs D: P = 0.0003 C vs D: P = 0.0135 60 min: A vs D: P = 0.0003 C vs D: P = 0.0207
6E	=DISPIMG("1586366320(1)",1)	KS normality test (passed)	one-way ANOVA followed by a Tukey's post-hoc Multiple Comparison Test	6,6,6,6	experiments	error bars are mean +/- SEM	A vs C: P = 0.0389 A vs D: P < 0.0001 C vs D: P = 0.0056	F (3, 20) = 15.88
6F	=DISPIMG("1586366343(1)",1)	KS normality test (passed)	one-way ANOVA followed by a Tukey's post-hoc Multiple Comparison Test	6,6,6,6	experiments	error bars are mean +/- SEM	A vs C: P = 0.0009 A vs D: P < 0.0001 C vs D: P = 0.0390	F (3, 20) = 18.57
